# Supplementary material for: A Data Science-Based Analysis Points at Distinct Patterns of Lipid Mediator Plasma Concentrations in Patients With Dementia
Source: Front Psychiatry. 2019 Feb 11;10:41. doi: 10.3389/fpsyt.2019.00041 (PMC6378270; doi:10.3389/fpsyt.2019.00041)
Supplement: Supplementary file 1 [file Data_Sheet_1.ZIP]

Archive with 2 entries (2 files):
- PCcorr_DataBacktransformed_results.xlsx
- Supplementary_Methods_1.docx
